# Supplementary material for: Allochthonous material originating from saprolite as a marker of termite activity in Ferralsols
Source: Sci Rep. 2022 Oct 13;12:17193. doi: 10.1038/s41598-022-21613-6 (PMC9562979; doi:10.1038/s41598-022-21613-6)
Supplement: Supplementary file 2 — Supplementary Information 2. [file 41598_2022_21613_MOESM2_ESM.xlsx]

## Sheet: Feuil1
RAW DATA - Fig. 1 and Supplementary Table 1 - Chemical analyses of the particles - N° of analysis shown in Fig. 1 - % of oxide
		Al2O3	SiO2	Fe203	MgO	CaO	K2O	Na2O	TiO2	Sum of oxides
Fig. 1a and Fig. 1b	1	36.71	46.9152	2.08768	0.778077	0	8.53868	2.09799	0.570599	97.6982
	2	36.1102	45.3655	1.91711	0.561528	0.0441376	8.61681	1.93705	0.621649	95.174
	3	36.422	45.8393	1.92135	0.572382	0	8.82116	2.09708	0.568318	96.2415
	4	34.4535	45.0627	2.18262	0.921499	0.0537639	8.17346	1.77226	0.898123	93.518
Fig. 1c and Fig. 1d	1	32.7942	30.133	6.9315	0.859382	0.0224591	3.14973	0.0290765	1.65439	75.5737
	2	32.1258	27.2517	9.48074	0.725284	0.0440358	2.63704	0.0506602	1.44108	73.7563
	3	30.2161	19.0688	10.9688	0.382028	0	2.88278	0.0354883	1.11662	64.6707
	4	32.5218	19.6601	9.6703	0.449968	0	3.03328	0.0770317	0.95276	66.3652
	5	32.3126	23.002	7.9623	0.1664	0.0171528	0.856932	0.00751884	0.312859	64.6378
Fig. 1e and Fig. 1f	1	32.7146	40.1464	2.22049	0.444286	0	4.31835	0.12611	0.600953	80.5712
	2	28.8152	37.9036	4.13009	0.547972	0.081151	8.28973	0.403693	0.637022	80.8084
	3	31.6716	39.8156	1.15008	0.0484758	0.00222994	1.36947	0	0.184885	74.2423
	4	33.7063	41.9115	3.46694	0.571941	0.0525825	4.82032	0.120804	0.526627	85.1769
	5	35.0198	42.2686	1.55996	0.220643	0.0397475	2.31175	0.0717257	0.213584	81.7058
	6	31.7675	38.8124	1.35853	0.195592	0.0383271	1.68045	0.0178571	0.0984436	73.9691
	7	35.6771	42.9178	1.47284	0.0405867	0.0535063	0.351934	0	0.0386465	80.5524
Fig. 1g and Fig. 1h	1	36.7381	47.1638	3.19524	0.539874	0.0416404	9.09612	0.626198	0.354766	97.7557
	2	36.2542	44.7667	2.45638	0.471924	0.124668	8.52354	0.756963	0.719096	94.0735
	3	34.0305	41.6254	2.19555	0.341832	0.131728	9.68346	0.723409	0.324382	89.0563
	4	33.2789	41.6137	2.90592	0.404406	0.0301785	8.12695	0.648882	0.2216	87.2306
	5	31.6532	41.1108	4.30153	0.713532	0.141018	8.58676	0.601724	0.251406	87.36
	6	22.0596	34.9566	17.566	2.47472	0.0386771	5.17783	0.0108714	0.551582	82.8359
	7	31.7957	36.609	4.73565	0.457488	0.0550166	5.47607	0.467312	0.375131	79.9713
	8	28.0248	32.8244	6.82616	0.594676	0.0322678	3.70952	0.0509993	0.892357	72.9553
	9	25.5781	29.2311	8.04754	0.589136	0	2.62411	0.0429618	0.618447	66.7314
	10	29.6955	34.1898	7.6044	0.58814	0.0598665	4.87256	0.325893	1.45521	78.7913
RAW DATA - Fig. 3 and Supplementary Table 3 - Chemical analyses of the particles - N° of analysis shown in Fig. 3 - % of oxide
	N° of analysis	Al2O3	SiO2	Fe203	MgO	CaO	K2O	Na2O	TiO2	Sum of oxides
Fig. 3a	1	36.1999	44.3784	0.963392	0.0277766	0	0.289311	0	0.0608472	81.9196
	2	33.0404	43.086	1.30964	0.0449096	0.0692511	0.150136	0	0.075827	77.7762
	3	37.043	44.2711	1.30983	0.129057	0.00617225	0.467388	0.0451028	0.00587426	83.2776
	4	31.7476	41.4515	1.17746	0.00897071	0.109962	0.038584	0	0	74.534
	5	28.1904	36.6787	1.44262	0.092075	0	0.630403	0.0331944	0.207377	67.2748
	6	29.6956	38.1207	1.53493	0.0453143	0.000661261	0.244139	0.0023979	0.0903208	69.734
	7	31.3152	40.4252	1.05502	0.0659058	0	0.326573	0.0564944	0.0402365	73.2846
Fig 3e	1	27.575	37.579	1.39344	0.0444088	0.0187399	0.0515792	1.22614e-05	0.125281	66.7875
Fig 3f	1	32.7828	40.2721	2.72005	0.115688	0.00107161	0.114055	0.0335288	0.134543	76.1738
	2	34.9812	43.046	1.57986	0.157486	0.0307528	0.177878	0.068711	0.0333294	80.0753
	3	30.4577	37.2494	4.07926	0.194343	0	0.354567	0.0691455	0.474707	72.8791
Fig 3c	8	31.7953	38.6021	1.80305	0.0718557	0	0.49615	0.0211816	0.00434303	72.794
	9	28.1904	36.6787	1.44262	0.092075	0	0.630403	0.0331944	0.207377	67.2748
	10	31.1534	39.6921	1.08029	0.0041343	0	0.0768218	0	0	72.0068
	11	36.8303	45.2681	1.58628	0.320837	0	1.9866	0.034859	0.276743	86.3037
	12	36.6794	45.3098	1.49443	0.151289	0	1.19596	0.0273355	0.0441367	84.9023
	13	36.7614	45.1723	1.19572	0.104904	0.0324502	0.735739	0.0483285	0	84.0509
	14	33.3394	41.1352	1.14674	0.172747	0.0190209	0.673707	0.00692306	0.0640177	76.5577
	15	22.4046	35.0794	2.7628	1.85696	0.118954	5.9608	0.0515686	0.477509	68.7126
	16	23.1937	32.2373	6.73649	0.814717	0.0258467	2.96806	0.00373333	0.521786	66.5016
	17	23.5749	33.466	2.96417	0.939242	0.0189766	1.94399	0.040686	0.139665	63.0876
Fig 3d	1	24.3298	38.6148	3.84626	2.44816	0.0939592	6.73683	0.0298855	0.33525	76.435
	2	28.189	38.078	5.63915	1.38038	0	4.29663	0.0749118	0.704234	78.3622
	3	29.5433	39.8474	5.72838	1.13411	0.0669264	3.2664	0.0495205	0.749513	80.3856
	4	27.5557	35.1446	3.63613	0.243054	0	1.775	0.170496	0.215331	68.7404
	5	16.7848	20.72	2.83955	0.136083	0	0.56295	0.0615419	0.210536	41.3155
	6	27.5074	32.6714	3.63067	0.330967	0.0558721	0.994546	0.0127875	0.283547	65.4872
	9	26.8291	30.6314	8.47605	0.321705	0.0178508	1.04853	0.0418545	1.9679	69.3344
	8	27.3024	30.1546	7.61574	0.379878	0.007581	1.1848	0	0.540318	67.1853
	7	24.8558	35.1849	8.5816	1.6195	0.123058	3.38156	1.6195	0.605117	75.9709
Fig 3e	2	27.575	37.579	1.39344	0.0444088	0.0187399	0.0515792	1.22614e-05	0.125281	66.7875
	5	25.9015	31.1154	4.02827	0.152278	0.0483318	0.464103	0.0166611	0.088542	61.8151
	6	26.9161	32.71	10.1428	0.304264	0.00628793	0.928538	0.0284633	0.40912	71.4455
	7	27.0261	35.61	6.21428	0.630862	0	2.54023	0.035594	0.275598	72.3327
	4	26.4878	31.4245	5.42816	1.18632	0	2.7408	0.0384043	0.589329	67.8953
	3	28.3545	34.2479	7.06001	0.196757	0	0.478965	0.0225483	0.322241	70.683
	8	23.8201	36.3305	5.33645	2.11404	0	4.78322	0.0273531	0.313236	72.7249
	9	29.2374	34.6491	4.36531	0.154058	0.0130522	0.425828	0.0267345	0.389846	69.2613
	10	25.1273	31.4827	8.00614	0.38995	0	1.40041	0.0589126	0.321943	66.7874
	11	24.141	36.2794	4.85031	1.26772	0.0173713	3.35338	0.0191196	0.312445	70.2407
Fig 3f	4	27.3238	27.9763	6.68965	0.387741	0.0469468	0.997917	0.11772	1.28238	64.8224
	5	23.841	23.8838	8.51476	0.323339	0.0479365	1.13385	0.058105	0.502582	58.3054
	6	30.2035	35.5785	10.6141	0.508583	0	1.68923	0.134809	0.260647	78.9895
	7	25.7344	34.103	8.32557	0.601971	0.0862908	3.94701	0.079921	0.533032	73.4111
	8	26.7927	33.3261	6.75	0.456644	0.009043	1.34523	0.0103722	0.554996	69.2451
	9	28.0981	34.6002	4.01765	0.225563	0	0.395821	0.0602234	0.492401	67.89
	10	29.5223	35.4415	5.8897	0.170613	0	0.495871	0.0500413	0.249385	71.8194
Fig 3c	30	25.6754	26.5902	12.7944	0.309956	0.03416	0.605603	0.0478543	0.920969	66.9787
	28	28.6958	20.7527	12.7651	0.0750296	0.032343	0.051238	0.0529416	0.443444	62.8687
	29	27.2968	30.6407	10.6407	0.387749	0.0301136	0.894456	0.107009	1.05814	71.0556
	32	25.8315	32.8306	7.65197	0.0723943	0.104885	0.129914	0.0341753	0.499451	67.1549
	31	28.607	35.7042	9.31493	0.335819	0.0106164	0.846168	0.0358996	0.378362	75.233
Fig 3d	12	27.4508	33.5882	5.91861	0.159181	0	0.458706	0.0521461	0.455435	68.0831
	10	29.2243	31.2384	12.0015	0.336386	0.0428373	0.742999	0.0874363	1.91937	75.5932
	11	27.3808	31.8914	10.0868	0.230032	0.0491632	0.58022	0.0235143	2.10362	72.3456
Fig 3e	17	23.8623	30.0946	10.6899	0.510937	0.0424565	1.46873	0.0440083	1.48844	68.2014
	18	26.4393	31.4602	9.82891	0.190124	0.0419566	0.660492	0.0937487	0.88001	69.5948
	20	21.4097	16.7408	8.96402	0.0993521	0.0540024	0.284775	0.0109282	0.425022	47.9886
	21	27.1021	30.5586	13.2695	0.301228	0.0947382	0.763152	0.113724	3.23681	75.4399
Fig 3f	12	22.2092	26.9042	11.309	0.273594	0	0.812237	0.0163815	0.218992	61.7437
	13	21.903	25.2802	13.8009	0.277622	0.0923589	0.803527	0.0259465	0.959469	63.143
	14	23.1295	24.822	7.91195	0.161576	0.0488331	0.26987	0.042967	1.03763	57.4243
	15	25.0351	32.1212	7.92326	0.0690904	0	0.263073	0.032261	0.587901	66.0318
	16	25.8381	31.1686	8.90703	0.281609	0	0.763892	0.0319902	0.368974	67.3601
Fig 3c	18	27.9778	16.1352	15.5682	0.0846404	0.0524919	0.0387144	0.0726695	0.619936	60.5497
	19	31.2223	15.6028	17.6283	0.0537494	0.0535466	0.0183421	0.07928	1.36376	66.022
	20	28.3776	19.8374	10.8051	0.0280177	0.0624947	0.0359157	0.094031	0.463844	59.7043
	21	29.6839	15.3814	14.6448	0	0.138197	0.0189391	0.0634091	1.53956	61.4702
	22	28.4943	18.2023	12.7981	0.02479	0.00582435	0.109684	0.0195858	0.48708	60.1417
	23	33.7139	18.9797	12.4869	0.123147	0.0200114	0.0189851	0.0489325	0.811913	66.2036
	24	31.8797	18.0999	13.269	0.0320465	0.00133731	0.0257162	0.0621708	1.06904	64.4389
	15	34.9814	17.7384	13.1391	0.0438537	0.0881658	0.00504734	0.0507059	1.45603	67.5027
	26	33.7139	18.9797	12.4869	0.123147	0.0200114	0.0189851	0.0489325	0.811913	66.2036
	27	30.5285	18.2089	14.0631	0.0393709	0.0878329	0.0654617	0.0286189	0.947519	63.9693
	13	30.0872	16.0845	15.9812	0.0640072	0.00274969	0.00942825	0.0743895	0.631024	62.9345
Fig 3d	14	31.6778	17.4471	12.2561	0.0144205	0.0138012	0	0.0212332	1.09821	62.5286
Fig 3e	12	29.6073	16.8285	16.3948	0.0608709	0.00189856	0.0070644	0.0483015	0.658786	63.6075
	13	29.3282	18.1585	12.5734	0.0330101	0	0.0691053	0.0670351	2.00938	62.2386
	14	31.7412	19.9761	11.2667	0.0760724	0	0.111949	0.0634883	1.22043	64.4559
	15	32.5134	15.1156	16.3145	0.0340934	0.0722455	0.0406838	0.00308384	1.11627	65.2099
Fig 3c	33	3.66491	3.83304	86.2511	0.034823	0.0511753	0.120049	0.22456	0.667572	94.8472
	34	3.97398	4.35893	85.6754	0.101583	0.0888785	0.176626	0.122462	0.833948	95.3318
Fig 3d	14	9.21289	3.02657	80.2914	0.383011	0.014753	0.039687	0.76581	0.386434	94.1205
Fig 3f	17	15.3915	17.1326	58.8178	0.13058	0.130913	0.376779	0.0443699	5.74948	97.774
RAW DATA - Supplementary Fig. 1 and Supplementary Table 2 - Chemical analyses of the particles - N° of analysis shown in Supplementary Fig. 1 - % of oxide
		Al2O3	SiO2	Fe203	MgO	CaO	K2O	Na2O	TiO2	Sum of oxides
Particle in Supplementary Fig. 1a	1	34.3676	44.9923	2.30728	0.729643	0.0902586	8.43721	1.13608	0.868175	92.9285
	2	34.4277	45.8079	2.02477	0.801838	0.103853	9.53869	1.2024	0.955856	94.863
	3	32.2498	43.3444	2.16498	0.773615	0.178026	10.2011	1.17162	0.673419	90.7569
	4	33.5611	45.7834	2.02518	0.863046	0.0714	8.87508	1.22166	0.722842	93.1236
	5	35.389	47.2013	2.03148	0.932069	0.0690172	9.04346	1.24127	0.770613	96.6781
	6	33.8961	45.9397	2.26487	0.824544	0.102242	9.07568	1.18778	0.751151	94.0421
	7	35.7972	47.191	2.1056	0.906311	0.116215	9.47317	1.32823	0.734372	97.652
	8	33.6044	44.6778	2.34895	0.801191	0.0935731	8.84033	1.21641	0.979378	92.562
	9	34.5857	45.4176	2.59321	0.690698	0.0365046	8.25859	1.06342	0.812321	93.458
	10	33.8932	45.5292	2.31697	0.645447	0.0508622	8.71901	1.05511	1.02487	93.2347
	11	33.267	45.3316	2.17163	0.886955	0.0870723	8.87607	1.12727	0.741388	92.489
	12	35.8763	47.673	2.36777	0.814262	0.0115082	8.58818	1.31399	0.804736	97.4497
	13	32.4906	44.6042	1.95873	0.751975	0.065831	9.06897	1.19798	0.88443	91.0227
	14	35.7108	46.2477	2.12519	0.889691	0.195073	9.36416	1.36127	0.667034	96.5609
	15	32.7528	44.1354	2.51067	0.705772	0.014624	8.40288	1.19876	0.974558	90.6955
	16	31.3378	42.1089	2.32959	0.819705	0.0283956	8.79723	1.21024	1.0903	87.7221
	17	35.457	46.0909	2.57297	0.764144	0.0897114	7.78637	1.11406	0.603384	94.4785
	18	35.6101	46.4019	2.35094	1.02673	0.105393	8.43693	0.918035	0.505471	95.3555
Suuroundind groudmass in Supplementary Fig. 1a	19	34.0227	7.2322	17.2052	0.0852372	0	0.378626	0.0696043	1.31597	60.3095
	20	34.8477	7.29043	21.5475	0.00382035	0.0270398	0	0	1.30863	65.0251
	21	37.6079	7.56655	20.3643	0.00840797	0.0498065	0.0838282	0.089966	2.60225	68.373
	22	40.5587	7.54742	19.0238	0.022176	0.0197179	0.0737459	0.0393362	1.51547	68.8004
Particle in Supplementary Fig. 1b	1	32.8943	43.9409	1.85476	0.54062	0.0616454	7.90117	1.84912	0.695414	89.738
	2	33.6598	45.2086	1.80596	0.537611	0.00717744	7.99421	1.69871	0.810113	91.7222
	3	28.915	40.1701	1.59547	0.505612	0.0751726	8.08158	1.55971	0.642587	81.5453
	4	33.2816	43.8819	1.86097	0.465869	0.0695247	7.50158	1.92742	0.556445	89.5453
	5	31.7935	42.5332	1.73302	0.480015	0	7.24889	1.83297	0.683903	86.3055
	6	36.5869	46.1783	1.81907	0.733951	0.0201117	8.05114	1.98033	0.627298	95.997
	7	35.9016	45.6695	2.09302	0.591883	0.151279	8.07774	1.57341	0.490862	94.5493
	8	34.6653	45.5835	1.95477	0.609654	0.0670344	7.75122	1.6243	0.536146	92.7919
	9	33.896	44.3814	1.80471	0.450752	0	6.7734	2.15661	0.76749	90.2304
	10	29.9012	39.4773	2.72159	0.473391	0.0930363	7.00935	1.74258	0.862003	82.2804
	11	30.3086	40.5783	1.94961	0.472094	0.0849768	6.95773	1.98	0.733407	83.0647
	12	32.6094	43.0946	1.84811	0.475896	0.112234	7.7331	2.17042	0.627287	88.671
Suuroundind groudmass in Supplementary Fig. 1b	13	35.9813	8.32819	21.5263	0	0.0387092	0.364577	0.0641971	1.93279	68.236
	14	34.6239	8.15299	19.5119	0.105139	0.0732656	0.136189	0.0307809	7.40236	70.0366
	15	35.3591	7.59726	20.9751	0.0502376	0	0.0790782	0.0739915	1.36234	65.4971
	16	29.2823	6.54897	19.934	0.0597476	0.00266537	0.144524	0.0389705	2.68119	58.6924
	17	31.6497	6.78213	17.6605	0.0420357	0.0351313	0.165623	0.0251854	1.60557	57.9659
	18	28.0716	7.15253	16.6759	0.041626	0.0368496	0.0967483	0.0333957	1.10707	53.2157
	19	27.1914	6.70719	15.5552	0.047996	0.0490658	0.168562	0.053928	6.14739	55.9207
Particle in Supplementary Fig. 1c	1	35.0362	46.1581	2.70663	0.858862	0.115863	8.78545	1.40733	0.737253	95.8057
	2	32.2101	43.3959	2.54743	0.713009	0.164007	8.46605	1.13202	0.700692	89.3292
	3	32.1301	44.3398	3.06787	0.787514	0.0751496	8.22585	1.17483	0.851615	90.6527
	4	33.7276	45.3189	2.13875	0.803329	0.10021	8.51108	1.31932	0.620705	92.54
	5	33.9061	45.9275	2.65666	1.21051	0.00625392	7.89423	0.725058	0.509304	92.8357
	6	34.1406	47.2217	2.6387	1.15634	0.115613	8.81619	0.844864	0.657113	95.5912
	7	34.0925	44.9632	2.478	0.851493	0.0223863	9.02895	1.32746	0.722999	93.487
	8	33.7438	42.6327	7.12736	0.81378	0.144159	7.40928	1.27523	1.0107	94.157
	9	34.0334	46.1345	2.33633	0.688335	0.101102	7.96618	1.25309	0.555335	93.0683
	10	32.6	43.12	2.63	0.75	0.11	8.04	1.16	0.78	89.19
Suuroundind groudmass in Supplementary Fig. 1c	11	45.6955	7.72313	19.2882	0.0192052	0.143081	0.335346	0	1.59977	74.8043
	12	33.9907	8.04532	19.3203	0.0266369	0.0689643	0.501856	0.0684191	3.15118	65.1734
	13	36.2977	7.21004	20.2384	0.043	0.124225	0.108563	0.0285304	2.66361	66.7141
	14	37.3434	8.19431	24.7936	0.00410205	0.0529464	0.0900341	0.0565364	1.58697	72.1219
Particle in Supplementary Fig. 1d	1	35.1715	45.5065	1.99955	0.458739	0.0598706	7.25699	2.09389	0.644266	93.1914
	2	36.5563	45.8488	1.81348	0.461615	0.0705963	7.58602	2.51244	0.65186	95.5012
	3	32.7308	41.9463	1.72108	0.379752	0.0070712	7.03412	2.05659	0.778473	86.6542
	4	32.9174	44.4998	2.58386	0.639914	0.0448168	8.4025	1.38855	0.371388	90.8482
	5	33.7417	44.0701	2.16894	0.451143	0.0215247	7.54571	2.15686	0.585049	90.741
	6	35.0356	45.4181	1.89187	0.451147	0.0787744	7.70307	2.43462	0.518934	93.5322
	7	35.6911	44.5121	1.89689	0.505088	0.0366535	7.78418	2.66917	0.649999	93.7452
	8	33.704	44.4437	1.95376	0.55495	0.0621487	8.19567	1.85633	0.615473	91.386
	9	35.4627	45.7461	2.01753	0.556612	0.0702535	8.09799	1.87311	0.360877	94.1851
Suuroundind groudmass in Supplementary Fig. 1d	10	44.489	7.76078	21.6431	0.0525855	0.0165222	0.0178556	0	1.33262	75.3125
	11	37.1597	8.27909	19.7785	0.0952393	0.0184526	0.097137	0.0131409	2.35548	67.7967
	12	33.9035	7.84479	21.1852	0.0322691	0.00409141	0.169232	0.0397114	2.54298	65.7218
Particle in Supplementary Fig. 1e	1	32.2891	45.9004	2.38412	1.19922	0	9.32254	0.835358	1.20992	93.1407
	2	31.0963	42.6613	2.28281	1.19558	0.0341872	9.26927	0.881283	1.05698	88.4777
	3	33.1868	45.6343	2.49356	1.21153	0.0616282	10.139	0.931689	0.812303	94.4707
	4	32.5568	45.3978	2.42243	1.12495	0.0179295	9.55436	1.00946	0.886711	92.9704
	5	30.7985	40.8446	3.04777	1.02252	0	8.47026	0.887632	0.864118	85.9354
	6	31.5559	44.014	2.37131	1.05078	0.013326	8.97608	0.772329	0.808883	89.5626
	7	31.4153	41.9673	2.51031	0.836868	0.0234229	7.88345	0.800228	0.683915	86.1208
	8	33.7042	45.9478	2.54169	1.14488	0.0235904	9.68398	0.984761	0.996854	95.0278
	9	32.8862	46.3085	2.46736	1.12507	0.0760912	9.72288	0.904987	0.988103	94.4793
	10	33.1449	44.9879	2.06834	1.23076	0.122709	9.59996	0.930891	0.897296	92.9828
	11	31.1002	44.7872	2.34285	1.15551	0.00931344	9.53788	0.801571	1.12803	90.8626
	12	27.5868	39.7686	2.30261	1.03629	0.0923276	8.88918	0.656735	1.07024	81.4027
	13	29.9647	41.204	2.40019	1.05163	0.00328424	8.7548	0.908114	0.916637	85.2034
	14	32.8109	46.0461	2.60623	0.94838	0.0734136	7.48881	0.768814	0.640097	91.3827
Suuroundind groudmass in Supplementary Fig. 1e	1	33.0385	16.0214	17.4573	0.244362	0.0763741	0.583139	0.0282656	1.31086	68.7602
	2	32.0661	18.6799	13.8687	0.108152	0.0195168	0.449725	0.0164659	0.743712	65.9522
	3	39.5373	6.68519	15.8771	0.0315369	0.0358456	0.0882118	0	1.73623	63.9915
	4	28.1538	5.40334	18.5471	0.0289443	0.00698198	0.0471389	0.0438682	0.982356	53.2135
Particle in Supplementary Fig. 1f	1	32.5763	43.8771	2.61473	0.932692	0.0569197	8.82241	0.991894	0.989785	90.8618
	2	32.8643	45.1213	2.2606	1.02107	0.00528808	9.54429	0.986979	0.974839	92.7787
	3	33.9748	46.0799	2.44146	0.935815	0.110889	9.56272	1.03569	0.941949	95.0832
	4	32.9548	45.2103	2.18721	0.820376	0.00996732	9.15727	0.952763	1.14987	92.4425
	5	34.8282	46.5618	2.30433	0.930282	0.0204946	9.3435	1.08597	1.09574	96.1703
	6	32.0912	44.1928	2.35359	0.84505	0	8.93366	0.993585	0.990588	90.4005
	7	33.7979	46.5706	2.51442	0.936468	0.0353384	8.97056	1.06059	1.08874	94.9747
	8	31.9706	43.8155	2.70188	1.0155	0.0207723	9.28087	0.939068	0.943137	90.6873
	9	36.3348	46.3968	3.00697	1.03772	0.0354243	8.79399	1.05208	0.857985	97.5158
Suuroundind groudmass in Supplementary Fig. 1f	10	36.2975	7.4327	46.7993	0.00731532	0.0813977	0.100132	0	1.55845	92.2767
	11	32.8715	8.34739	23.7201	0.0505562	0.0453757	0.0720944	0.0228722	1.72675	66.8566
	12	37.6439	9.47327	19.6722	0.381085	0.0531564	0	0.0172339	1.11532	68.3562
RAW DATA - Supplementary Fig. 2 and Supplementary Table 4 - Chemical analyses of the particles - N° of analysis shown in Supplementary Fig. 2 - % of oxide
	N° of analysis	Al2O3	SiO2	Fe2O3	MgO	CaO	K2O	Na2O	TiO2	Sum of oxides
Large elongated particle	1	35.6531	44.7474	1.84915	0.518538	0.0575248	7.05243	2.03377	0.622455	92.5344
	2	31.9621	41.9845	2.3524	0.489315	0.0616762	7.78991	1.82618	0.533088	86.9991
	3	32.024	42.6515	1.47064	0.516596	0.0983439	7.63494	1.52223	0.614075	86.5324
	4	34.4276	44.3093	1.99697	0.622727	0.0395743	7.91539	1.93989	0.617065	91.8685
	5	32.0318	42.2222	2.39153	0.582685	0.13404	7.75925	1.66225	0.649519	87.4332
	6	19.5354	27.2109	2.23953	0.37909	0.0287131	4.8623	1.09283	0.641463	55.9902
	7	19.8488	27.5825	16.3729	0.312802	0.221006	4.64352	1.44898	0.478448	70.9089
Thin elongated particle	8	35.6711	28.1805	10.3117	0.22721	0.0537019	2.01652	0.56966	1.24732	78.2776
	9	26.7298	24.5121	11.4149	0.452156	0.0176814	5.07227	0.438989	1.22058	69.8584
	10	29.5357	21.8502	12.0582	0.390218	0.0108712	3.68318	0.319919	1.31085	69.159
	11	32.5941	22.3124	12.6687	0.443421	0.0588014	3.46427	0.296733	3.10319	74.9416
	12	31.0722	23.342	29.7711	0.222127	0.00245904	1.68715	0.44535	0.734976	87.2773
Fine material associated to the elongated particles	13	32.2792	22.9275	20.0658	0.217891	0.0592148	0.963652	0.32607	0.952989	77.7924
	14	35.0033	23.3726	19.444	0.149598	0	0.801847	0.180498	1.18524	80.137
	15	39.4447	20.1474	19.2734	0.138026	0.0252417	1.05058	0.142267	1.51802	81.7397
	16	34.6653	24.5782	21.2976	0.287965	0.0510296	1.525	0.24367	1.03926	83.688
Groudmass of surrounding submillimetric granular aggregates	17	32.7209	7.0094	18.3919	0.035919	0.108347	0.031213	0.0895238	2.3189	60.7062
	18	30.2706	7.1129	19.0045	0	0.0941438	0.0392659	0	1.17606	57.6975
	19	30.9865	7.97583	25.4391	0.0617061	0.0481934	0.158224	0.0397627	1.19617	65.9054
	20	36.7286	5.50436	12.5044	0.0078001	0	0.0516134	0.0312482	1.21027	56.0383
